# Supplementary material for: Effects of Methyl Substitution and Leaving Group on E2/SN2 Competition for Reactions of F− with RY (R = CH3, C2H5, iC3H7, tC4H9; Y = Cl, I)
Source: Molecules. 2023 Aug 27;28(17):6269. doi: 10.3390/molecules28176269 (PMC10488877; doi:10.3390/molecules28176269)
Supplement: Supplementary file 1 [file molecules-28-06269-s001.zip]

Archive with 1 entries (1 files):
- molecules-2566983-supplementary.pdf
